# Supplementary material for: Acute Respiratory Tract Infections (ARTIs) in Children after COVID-19-Related Social Distancing: An Epidemiological Study in a Single Center of Southern Italy
Source: Diagnostics (Basel). 2024 Jun 25;14(13):1341. doi: 10.3390/diagnostics14131341 (PMC11240751; doi:10.3390/diagnostics14131341)
Supplement: Supplementary file 1 [file diagnostics-14-01341-s001.zip]

Archive with 1 entries (1 files):
- diagnostics-2956695-supplementary.pdf
